# Supplementary material for: Correction: CDC2 Mediates Progestin Initiated Endometrial Stromal Cell Proliferation: A PR Signaling to Gene Expression Independently of Its Binding to Chromatin
Source: PLoS One. 2025 Apr 3;20(4):e0321979. doi: 10.1371/journal.pone.0321979 (PMC11967920; doi:10.1371/journal.pone.0321979)
Supplement: S2 File — (XLS) [file pone.0321979.s002.xls]

## Sheet: Est-Dosis
	C	R-11	R-10	R-9	R-8
Experiment 1	1	1.14594	5.52776	3.35903	2.41409		Table Analyzed
Experiment 2	1	1.51693	2.85466	10.7865	3.88994		Data 1
Experiment 3	1	1.37775	4.05701	6.91851	3.86312		Kruskal-Wallis test
Experiment 4	1	2.51425	5.65654	6.07316	3.79916		P value	P<0.0001
Experiment 5	1	2.61301	6.38615		3.28837		Exact or approximate P value?	Gaussian Approximation
Experiment 6	1				3.54222		P value summary	***
Experiment 7	1				2.32418		Do the medians vary signif. (P < 0.05)	Yes
Experiment 8	1	2.8313			3.59984		Number of groups	5
Experiment 9	1	1.56079			2.33941		Kruskal-Wallis statistic	28.34
		C	R-11	R-10	R-9	R-8	Dunn's Multiple Comparison Test	Difference in rank sum	P value	Summary
	Number of values	9	7	5	4	9	C vs R-11	-9286	P > 0.05	ns
	Minimum	1000	1150	2850	3360	2320	C vs R-10	-22.8	P < 0.001	***
	25% Percentile	1000	1380			2375	C vs R-9	-25	P < 0.001	***
	Median	1000	1560	5530	6495	3540	C vs R-8	-16.22	P < 0.01	**
	75% Percentile	1000	2610			3830	R-11 vs R-10	-13.51	P > 0.05	ns
	Maximum	1000	2830	6390	1079	3890	R-11 vs R-9	-15.71	P > 0.05	ns
							R-11 vs R-8	-6937	P > 0.05	ns
	Mean	1000	1937	4898	6785	3228	R-10 vs R-9	-2200	P > 0.05	ns
	Std. Deviation	0	0.6861	1423	3071	0.6788	R-10 vs R-8	6578	P > 0.05	ns
	Std. Error	0	0.2593	0.6365	1536	0.2263	R-9 vs R-8	8778	P > 0.05	ns
	Lower 95% CI	1000	1303	3131	1898	2706
	Upper 95% CI	1000	2572	6665	11.67	3750
		C	R-11	R-10	R-9	R-8
	Number of values	9	7	5	4	9
	Minimum	1	1.15	2.85	3.36	2.32
	25% Percentile	1	1.38	0	0	2.375
	Median	1	1.56	5.53	6.495	3.54
	75% Percentile	1	2.61			3.83
	Maximum	1	2.83	6.39	1.079	3.89
	Mean	1	1.937	4.898	6.785	3.228
	Std. Deviation	0	0.6861	1.423	3.071	0.6788
	Std. Error	0	0.2593	0.6365	1.536	0.2263
	Lower 95% CI	1	1.303	3.131	1.898	2.706
	Upper 95% CI	1	2.572	6.665	0.01167	3.75
